# Supplementary material for: Genetic Profiling and Performance Optimization in Elite Combat Sport Athletes: A Cross-Sectional Study Based on Total Genetic Score Analysis
Source: Genes (Basel). 2025 Apr 17;16(4):461. doi: 10.3390/genes16040461 (PMC12026721; doi:10.3390/genes16040461)
Supplement: Supplementary file 1 [file genes-16-00461-s001.zip]

Archive with 2 entries (2 files):
- Table S1_Questionnaire.pdf
- Table S2_STROBE-checklist-v4-cross-sectional.pdf
